# Supplementary material for: Osteopontin promoter polymorphisms and risk of urolithiasis: a candidate gene association and meta-analysis study
Source: BMC Med Genet. 2020 Aug 25;21:172. doi: 10.1186/s12881-020-01101-2 (PMC7446165; doi:10.1186/s12881-020-01101-2)
Supplement: Supplementary file 9 — Additional file 9. Raw dataset with details of genotypes and phenotypes of every study subject analyzed for SPP1 polymorphisms in this study. [file 12881_2020_1101_MOESM9_ESM.xlsx]

## Sheet: SPP1 samples & data set
Subject ID	Status	Age (years)	SPP1 rs2853744	SPP1 -593	SPP1 rs11730582	SPP1 rs11439060	SPP1 rs28357094	SPP1 rs1126616	Previous history of urolithiasis	Parental consanguanity	Family history of urolithiasis	Stone multiplicity
U1	Case	25	G/G	T/T	T/T	dG/dG	T/T	T/T	No	Yes	Yes	No
U2	Case	50	G/G	T/T	C/C	dG/G	T/T	T/T	No	No	No	No
U3	Case	19	G/T	T/T	T/C	dG/G	T/T	C/T	No	No	No	No
U4	Case	32	G/G	T/T	C/C	dG/dG	T/T	C/T	Yes	No	Yes	No
U5	Case	10	G/G	T/T	C/C	dG/G	T/T	C/T	No	Yes	Yes	Yes
U6	Case	16	G/G	T/T	C/C	dG/dG	T/T	C/T	Yes	Yes	Yes	Yes
U7	Case	6	G/G	T/T	C/C	dG/dG	T/T	C/C	No	Yes	Yes	Yes
U8	Case	45	G/G	T/T	T/C	dG/dG	T/T	C/C	Yes	No	Yes	Yes
U9	Case	17	G/G	T/T	T/T	G/G	G/G	C/C	No	Yes	Yes	No
U10	Case	30	G/G	T/T	T/C	dG/dG	T/T	C/C	Yes	Yes	Yes	Yes
U11	Case	60	G/G	T/T	T/T	dG/dG	T/T	C/C	Yes	No	No	Yes
U12	Case	17	G/G	T/T	C/C	dG/dG	T/T	C/C	No	Yes	Yes	Yes
U13	Case	60	G/G	T/T	C/C	dG/G	T/T	T/T	No	Yes	Yes	No
U14	Case	24	G/G	T/T	T/C	dG/dG	T/T	C/C	No	Yes	No	Yes
U15	Case	30	G/G	T/T	C/C	dG/dG	T/T	C/T	No	No	No	Yes
U16	Case	18	G/T	T/T	T/C	dG/G	G/G	C/T	No	Yes	No	Yes
U17	Case	17	G/G	T/T	C/C	G/G	T/T	C/C	Yes	No	No	Yes
U18	Case	40	G/G	T/T	T/C	dG/dG	T/G	C/T	No	No	No	Yes
U19	Case	13	G/G	T/T	C/C	dG/dG	T/T	C/C	Yes	No	No	No
U20	Case	70	G/G	T/T	C/C	dG/G	T/T	C/C	Yes	Yes	Yes	Yes
U21	Case	17	G/G	T/T	C/C	dG/dG	T/T	C/C	Yes	Yes	Yes	Yes
U22	Case	19	G/G	T/T	C/C	dG/dG	T/T	C/T	Yes	No	No	No
U23	Case	3	G/G	T/T	C/C	dG/dG	T/T	C/T	No	Yes	No	No
U24	Case	19	G/G	T/T	C/C	dG/dG	T/T	C/T	No	Yes	No	Yes
U25	Case	30	G/G	T/T	C/C	dG/dG	T/T	C/T	Yes	No	Yes	Yes
U26	Case	30	G/G	T/T	C/C	dG/dG	T/T	C/C	No	No	No	Yes
U27	Case	47	G/G	T/T	C/C	G/G	T/T	C/T	No	No	Yes	Yes
U28	Case	45	G/G	T/T	T/C	dG/dG	T/T	T/T	Yes	Yes	Yes	Yes
U29	Case	30	G/T	T/T	T/C	dG/G	G/G	C/T	No	No	No	Yes
U30	Case	60	G/G	T/T	T/C	dG/dG	T/T	C/T	No	Yes	No	Yes
U31	Case	14	G/G	T/T	T/C	G/G	T/T	C/C	No	Yes	No	Yes
U32	Case	15	G/G	T/T	T/T	dG/G	T/T	C/T	No	Yes	Yes	Yes
U33	Case	13	G/G	T/T	T/C	G/G	T/G	C/C	No	Yes	No	Yes
U34	Case	20	G/G	T/T	T/C	dG/G	T/G	C/C	No	No	Yes	No
U35	Case	70	G/G	T/T	T/C	dG/dG	G/G	C/T	No	No	No	No
U36	Case	11	G/G	T/T	C/C	dG/dG	T/T	C/T	No	Yes	Yes	Yes
U37	Case	40	G/G	T/T	C/C	dG/dG	T/T	C/T	No	Yes	No	No
U38	Case	50	G/G	T/T	T/T	dG/G	T/T	C/T	No	Yes	Yes	Yes
U39	Case	45	G/G	T/T	T/T	dG/dG	T/T	C/T	Yes	No	Yes	Yes
U40	Case	9	G/G	T/T	T/T	dG/dG	T/T	C/T	No	No	Yes	Yes
U41	Case	65	G/G	T/T	T/C	dG/dG	T/T	C/T	No	No	No	Yes
U42	Case	48	G/G	T/T	T/T	dG/dG	T/T	C/C	No	No	No	Yes
U43	Case	20	G/T	T/T	C/C	dG/dG	T/T	C/T	No	Yes	No	Yes
U44	Case	25	G/G	T/T	T/C	dG/G	T/G	C/C	No	Yes	Yes	Yes
U45	Case	60	G/G	T/T	T/C	dG/dG	T/T	C/C	Yes	Yes	No	Yes
U46	Case	35	G/T	T/T	T/C	dG/G	T/T	C/C	No	Yes	Yes	Yes
U47	Case	35	G/T	T/T	T/T	dG/dG	T/T	C/T	Yes	Yes	No	No
U48	Case	60	G/G	T/T	T/T	dG/dG	T/T	C/C	No	Yes	No	No
U49	Case	42	G/G	T/T	C/C	dG/dG	T/T	C/C	Yes	No	No	No
U50	Case	30	G/G	T/T	T/T	dG/dG	T/T	C/C	No	Yes	Yes	No
U51	Case	30	T/T	T/T	C/C	dG/G	T/T	C/T	Yes	Yes	No	No
U52	Case	33	G/T	T/T	T/C	dG/dG	T/T	C/C	No	No	No	No
U53	Case	60	G/G	T/T	T/T	dG/dG	T/T	C/T	Yes	No	No	Yes
U54	Case	25	G/T	T/T	T/C	dG/dG	T/T	C/T	No	Yes	No	Yes
U55	Case	49	G/T	T/T	C/C	G/G	G/G	C/T	Yes	Yes	Yes	Yes
U56	Case	50	G/G	T/T	T/C	dG/dG	T/T	T/T	Yes	Yes	Yes	No
U57	Case	50	G/G	T/T	T/T	dG/dG	T/T	C/T	No	No	Yes	No
U58	Case	50	G/G	T/T	T/C	dG/G	T/G	C/T	No	Yes	No	No
U59	Case	36	G/T	T/T	C/C	dG/dG	T/T	C/T	No	Yes	No	No
U60	Case	7	T/T	T/T	T/C	G/G	T/T	C/C	Yes	Yes	No	No
U61	Case	40	G/G	T/T	T/C	dG/dG	T/T	T/T	No	Yes	No	No
U62	Case	40	G/G	T/T	T/C	dG/dG	T/T	C/T	Yes	Yes	No	No
U63	Case	48	G/T	T/T	T/C	dG/dG	T/T	C/T	Yes	Yes	Yes	No
U64	Case	55	T/T	T/T	T/C	dG/G	T/T	C/C	Yes	Yes	No	No
U65	Case	24	G/T	T/T	C/C	dG/G	T/T	C/C	Yes	Yes	No	Yes
U66	Case	35	G/T	T/T	T/C	dG/G	T/G	C/C	Yes	Yes	Yes	No
U67	Case	28	G/T	T/T	T/T	dG/G	T/T	C/T	No	No	No	Yes
U68	Case	45	G/T	T/T	T/T	dG/dG	T/T	C/T	Yes	Yes	Yes	Yes
U69	Case	60	G/G	T/T	T/T	dG/dG	T/T	T/T	No	Yes	No	Yes
U70	Case	23	G/T	T/T	T/T	dG/G	T/T	C/C	Yes	Yes	Yes	No
U71	Case	24	G/T	T/T	T/C	dG/dG	T/G	C/C	Yes	Yes	Yes	Yes
U72	Case	23	G/T	T/T	C/C	G/G	T/T	C/C	Yes	No	Yes	No
U73	Case	30	G/T	T/T	T/C	dG/dG	T/T	C/C	Yes	Yes	Yes	Yes
U74	Case	44	G/T	T/T	T/C	dG/G	T/T	C/T	Yes	No	Yes	No
U75	Case	25	G/T	T/T	T/C	dG/dG	T/T	C/T	Yes	Yes	Yes	No
U76	Case	3	G/G	T/T	T/T	dG/dG	T/T	T/T	No	Yes	Yes	No
U77	Case	13	G/G	T/T	T/T	dG/G	T/T	C/C	Yes	Yes	No	No
U78	Case	32	G/T	T/T	T/T	dG/G	T/T	C/C	No	Yes	Yes	Yes
U79	Case	20	G/G	T/T	C/C	dG/dG	T/T	C/C	No	No	No	Yes
U80	Case	30	NA	NA	NA	G/G	T/T	NA	Yes	Yes	Yes	No
U81	Case	60	G/G	T/T	C/C	dG/G	T/G	C/C	No	No	No	No
U82	Case	6	G/T	T/T	T/T	dG/dG	T/T	C/C	No	No	Yes	Yes
U83	Case	35	G/T	T/T	T/C	dG/dG	T/T	T/T	No	No	Yes	Yes
U84	Case	40	G/T	T/T	C/C	dG/G	T/T	C/C	Yes	Yes	Yes	No
U85	Case	30	G/G	T/T	T/C	dG/dG	T/T	C/C	No	No	No	Yes
U86	Case	36	G/G	T/T	T/T	dG/dG	T/T	C/T	No	No	No	No
U87	Case	45	G/G	T/T	T/T	dG/G	T/T	C/C	Yes	No	No	Yes
U88	Case	30	G/G	T/T	T/C	dG/dG	T/T	C/C	No	No	Yes	No
U89	Case	25	G/G	T/T	T/T	dG/G	T/T	C/T	No	Yes	Yes	No
U90	Case	21	G/G	T/T	T/T	dG/dG	T/T	C/T	Yes	Yes	No	No
U91	Case	32	G/G	T/T	T/T	G/G	T/T	C/T	No	Yes	Yes	No
U92	Case	55	G/G	T/T	T/T	dG/G	T/T	C/T	No	Yes	Yes	No
U93	Case	30	G/G	T/T	C/C	dG/dG	T/T	C/C	No	No	No	No
U94	Case	27	G/G	T/T	T/C	dG/dG	T/T	C/T	No	No	No	No
U95	Case	40	G/T	T/T	T/T	dG/dG	T/T	C/C	Yes	No	No	No
U96	Case	65	G/G	T/T	T/C	dG/dG	T/T	T/T	Yes	No	No	No
U97	Case	40	G/G	T/T	T/T	dG/dG	T/T	C/T	No	No	No	No
U98	Case	40	G/G	T/T	C/C	dG/dG	T/T	C/C	Yes	Yes	No	No
U99	Case	45	G/T	T/T	T/C	dG/dG	T/T	C/T	No	No	Yes	No
U100	Case	32	G/G	T/T	C/C	dG/dG	T/T	C/T	Yes	No	Yes	No
U101	Case	50	T/T	T/T	T/T	dG/dG	T/T	C/T	Yes	Yes	Yes	Yes
U102	Case	24	G/G	T/T	T/C	dG/dG	T/T	C/T	No	Yes	No	Yes
U103	Case	60	G/G	T/T	C/C	dG/G	T/T	C/T	Yes	No	No	Yes
U104	Case	26	G/T	T/T	T/T	dG/G	T/T	C/C	Yes	Yes	Yes	No
U105	Case	60	G/G	T/T	T/C	dG/G	T/T	C/T	No	No	No	Yes
U106	Case	35	G/T	T/T	T/C	dG/dG	T/T	C/T	No	No	Yes	No
U107	Case	31	G/G	T/T	C/C	dG/dG	T/T	C/C	No	Yes	No	No
U108	Case	29	NA	NA	NA	dG/G	T/T	NA	No	No	No	Yes
U109	Case	40	G/G	T/T	C/C	dG/dG	T/T	C/C	Yes	No	No	Yes
U110	Case	3	G/T	T/T	T/C	dG/dG	T/T	C/T	Yes	Yes	Yes	Yes
U111	Case	35	G/G	T/T	C/C	dG/G	T/T	C/T	Yes	No	No	No
U112	Case	32	G/G	T/T	T/T	dG/dG	T/T	C/T	Yes	No	Yes	Yes
U113	Case	25	G/T	T/T	T/C	dG/dG	T/T	C/T	Yes	No	Yes	No
U114	Case	60	G/G	T/T	C/C	dG/dG	T/T	C/C	Yes	Yes	Yes	Yes
U115	Case	31	G/G	T/T	C/C	dG/dG	T/T	C/T	No	Yes	Yes	Yes
U116	Case	18	G/G	T/T	C/C	dG/G	T/T	T/T	No	Yes	Yes	No
U117	Case	18	G/T	T/T	T/T	dG/dG	T/T	C/T	Yes	Yes	Yes	No
U118	Case	7	G/G	T/T	T/C	dG/dG	T/T	C/T	Yes	Yes	Yes	Yes
U119	Case	28	G/G	T/T	C/C	dG/dG	T/G	C/T	Yes	Yes	No	No
U120	Case	30	G/T	T/T	T/T	dG/G	T/T	C/T	No	No	No	No
U121	Case	50	G/G	T/T	T/C	dG/dG	T/T	C/T	No	No	No	Yes
U122	Case	35	G/G	T/T	C/C	dG/dG	T/T	C/T	NA	NA	NA	NA
U123	Case	32	G/T	T/T	T/T	dG/dG	T/T	C/T	No	No	No	Yes
U124	Case	60	G/G	T/T	T/C	dG/G	G/G	C/T	No	Yes	No	No
U125	Case	78	G/T	T/T	T/C	dG/dG	T/T	C/T	No	No	No	Yes
U126	Case	55	G/G	T/T	C/C	dG/G	T/G	C/T	Yes	No	No	No
U127	Case	75	G/T	T/T	T/C	dG/dG	T/T	C/T	Yes	No	No	No
U128	Case	12	G/T	T/T	T/C	dG/dG	T/T	C/T	No	Yes	No	No
U129	Case	57	G/G	T/T	T/C	dG/dG	T/T	C/T	No	No	No	No
U130	Case	45	G/G	T/T	C/C	dG/G	T/T	C/T	Yes	Yes	No	No
U131	Case	28	G/G	T/T	T/C	dG/dG	T/T	C/T	No	No	Yes	No
U132	Case	42	G/G	T/T	T/C	dG/G	T/T	C/T	Yes	Yes	No	No
U133	Case	40	G/G	T/T	T/C	dG/dG	T/T	C/T	Yes	No	No	Yes
U134	Case	23	G/G	T/T	T/T	dG/G	T/T	T/T	No	Yes	No	Yes
U135	Case	20	G/G	T/T	T/C	dG/dG	T/T	C/C	NA	NA	NA	NA
U136	Case	40	G/G	T/T	C/C	dG/G	T/G	C/T	NA	NA	NA	NA
U137	Case	25	G/G	T/T	C/C	dG/dG	T/T	C/C	Yes	No	No	No
U138	Case	50	G/G	T/T	T/T	dG/dG	T/T	C/T	No	Yes	Yes	No
U139	Case	40	G/G	T/T	T/C	dG/dG	T/T	T/T	Yes	No	Yes	Yes
U140	Case	25	G/T	T/T	T/T	dG/dG	T/T	C/C	No	No	No	Yes
U141	Case	14	G/G	T/T	T/C	dG/dG	T/T	C/T	Yes	Yes	No	No
U142	Case	70	G/G	T/T	C/C	dG/dG	T/T	C/C	Yes	Yes	No	Yes
U143	Case	50	G/G	T/T	T/T	dG/G	T/T	C/T	Yes	Yes	No	No
U144	Case	28	G/G	T/T	T/T	G/G	T/T	C/T	No	No	No	Yes
U145	Case	65	G/G	T/T	T/T	dG/dG	T/T	C/T	No	Yes	Yes	Yes
U146	Case	27	G/G	T/T	T/T	dG/G	T/T	C/T	No	Yes	Yes	Yes
U147	Case	30	G/G	T/T	T/T	G/G	G/G	C/C	No	Yes	Yes	No
U148	Case	60	G/G	T/T	T/C	dG/dG	T/T	C/C	Yes	Yes	Yes	No
U149	Case	NA	NA	NA	NA	NA	NA	NA	NA	NA	NA	NA
U150	Case	65	G/G	T/T	C/C	dG/dG	T/T	C/T	Yes	Yes	No	No
U151	Case	24	G/G	T/T	C/C	dG/G	T/T	C/T	No	No	Yes	No
U152	Case	60	G/G	T/T	C/C	dG/dG	T/T	C/T	Yes	Yes	No	No
U153	Case	50	G/T	T/T	T/C	dG/G	T/T	C/T	No	Yes	Yes	Yes
U154	Case	34	G/G	T/T	C/C	dG/G	T/T	T/T	Yes	Yes	No	Yes
U155	Case	27	G/G	T/T	T/T	dG/dG	T/T	T/T	Yes	Yes	No	No
U156	Case	37	G/G	T/T	T/C	dG/dG	T/T	C/C	Yes	No	No	No
U157	Case	58	G/G	T/T	T/T	dG/G	T/T	C/C	No	No	No	No
U158	Case	30	G/G	T/T	T/T	dG/dG	T/T	C/T	No	Yes	No	Yes
U159	Case	NA	NA	NA	NA	NA	NA	NA	NA	NA	NA	NA
U160	Case	34	G/T	T/T	C/C	dG/G	T/T	C/C	No	No	No	No
U161	Case	40	G/T	T/T	T/C	dG/dG	T/T	T/T	No	Yes	No	No
U162	Case	50	G/T	T/T	T/T	dG/dG	T/T	C/C	Yes	No	No	No
U163	Case	45	G/G	T/T	C/C	dG/G	T/G	C/C	Yes	No	No	No
U164	Case	39	NA	NA	NA	G/G	T/T	NA	Yes	Yes	No	No
U165	Case	36	G/G	T/T	C/C	dG/dG	T/T	C/C	Yes	Yes	No	No
U166	Case	55	G/G	T/T	C/C	dG/dG	T/T	C/C	Yes	Yes	No	Yes
U167	Case	35	G/G	T/T	T/C	dG/dG	T/G	C/T	Yes	Yes	Yes	No
U168	Case	56	G/G	T/T	C/C	G/G	T/T	C/C	Yes	No	Yes	No
U169	Case	47	G/T	T/T	T/C	dG/G	G/G	C/T	No	No	No	No
U170	Case	34	G/G	T/T	C/C	dG/dG	T/T	C/T	Yes	Yes	Yes	Yes
U171	Case	42	G/G	T/T	T/C	dG/dG	T/T	C/C	Yes	No	No	Yes
U172	Case	40	G/G	T/T	C/C	dG/G	T/T	T/T	No	No	Yes	No
U173	Case	42	G/G	T/T	C/C	dG/dG	T/T	C/C	Yes	Yes	No	No
U174	Case	35	G/G	T/T	T/T	dG/dG	T/T	C/C	Yes	Yes	Yes	No
U175	Case	21	G/G	T/T	T/C	dG/dG	T/T	C/C	No	No	No	Yes
U176	Case	NA	NA	NA	NA	NA	NA	NA	NA	NA	NA	NA
U177	Case	2	G/T	T/T	T/T	dG/G	T/T	C/C	No	Yes	Yes	No
U178	Case	41	G/G	T/T	T/T	dG/G	T/T	C/C	Yes	Yes	No	No
U179	Case	7	G/G	T/T	T/T	dG/dG	T/T	T/T	No	No	No	Yes
U180	Case	40	G/T	T/T	T/C	dG/dG	T/T	C/T	No	No	Yes	No
U181	Case	50	G/T	T/T	T/C	dG/G	T/T	C/T	Yes	Yes	No	No
U182	Case	15	G/T	T/T	T/C	dG/dG	T/T	C/C	Yes	No	No	No
U183	Case	27	G/T	T/T	C/C	G/G	T/T	C/C	Yes	No	Yes	No
U184	Case	35	G/T	T/T	T/C	dG/dG	T/G	C/C	Yes	Yes	No	No
U185	Case	16	NA	NA	NA	NA	NA	NA	Yes	Yes	No	No
U186	Case	40	NA	NA	NA	NA	NA	NA	Yes	No	No	No
U187	Case	34	NA	NA	NA	NA	NA	NA	Yes	No	Yes	No
U188	Case	24	NA	NA	NA	NA	NA	NA	No	No	No	No
U189	Case	24	NA	NA	NA	NA	NA	NA	No	No	No	No
U190	Case	57	NA	NA	NA	NA	NA	NA	No	No	No	No
U191	Case	47	G/G	T/T	C/C	dG/dG	T/T	C/T	Yes	No	No	No
U192	Case	26	G/G	T/T	C/C	dG/dG	T/T	C/T	No	Yes	No	Yes
U193	Case	39	G/G	T/T	C/C	dG/dG	T/T	C/T	No	Yes	Yes	Yes
U194	Case	38	G/G	T/T	C/C	dG/dG	T/T	C/T	Yes	Yes	No	No
U195	Case	40	G/G	T/T	C/C	dG/dG	T/T	C/C	No	No	Yes	Yes
U196	Case	28	G/G	T/T	C/C	dG/G	T/T	C/C	Yes	No	No	Yes
U197	Case	43	G/T	T/T	T/T	dG/dG	T/T	C/T	No	No	Yes	No
U198	Case	30	G/T	T/T	T/T	dG/G	T/T	C/T	No	No	No	No
U199	Case	21	G/T	T/T	T/C	dG/G	T/G	C/C	Yes	Yes	No	No
U200	Case	50	G/T	T/T	C/C	dG/G	T/T	C/C	No	No	No	Yes
U201	Case	32	T/T	T/T	T/C	dG/G	T/T	C/C	Yes	Yes	No	No
U202	Case	40	G/T	T/T	T/C	dG/dG	T/T	C/T	Yes	No	No	No
U203	Case	17	G/G	T/T	T/C	dG/dG	T/T	C/T	Yes	No	Yes	Yes
U204	Case	30	G/G	T/T	T/C	dG/dG	T/T	T/T	No	Yes	No	Yes
U205	Case	28	T/T	T/T	T/C	G/G	T/T	C/C	No	No	No	Yes
U206	Case	38	G/T	T/T	C/C	dG/dG	T/T	C/T	Yes	No	Yes	No
U207	Case	52	G/G	T/T	T/T	dG/dG	T/T	C/T	No	Yes	Yes	Yes
U208	Case	34	G/G	T/T	T/T	dG/G	T/T	C/T	No	No	No	Yes
U209	Case	60	G/G	T/T	C/C	dG/dG	T/T	C/T	No	No	Yes	Yes
U210	Case	25	G/G	T/T	C/C	dG/dG	T/T	C/T	Yes	Yes	Yes	No
U211	Case	9	G/G	T/T	T/C	dG/dG	G/G	C/T	No	No	Yes	No
U212	Case	38	G/G	T/T	T/C	dG/G	T/G	C/C	Yes	No	Yes	No
U213	Case	62	G/G	T/T	T/C	G/G	T/G	C/C	Yes	No	Yes	No
U214	Case	36	G/G	T/T	T/T	dG/G	T/T	C/T	Yes	No	Yes	No
U215	Case	40	G/G	T/T	T/C	G/G	T/T	C/C	No	No	Yes	No
U216	Case	20	G/G	T/T	T/C	dG/dG	T/T	C/T	No	No	Yes	No
U217	Case	30	G/G	T/T	T/C	dG/G	T/G	C/T	No	Yes	Yes	Yes
U218	Case	31	G/G	T/T	T/T	dG/dG	T/T	C/T	No	Yes	Yes	Yes
U219	Case	29	G/G	T/T	T/C	dG/dG	T/T	T/T	No	No	Yes	Yes
U220	Case	49	G/T	T/T	C/C	G/G	G/G	C/T	No	Yes	Yes	No
U221	Case	26	G/T	T/T	T/C	dG/dG	T/T	C/T	Yes	Yes	Yes	No
U222	Case	27	G/G	T/T	T/T	dG/dG	T/T	C/T	Yes	Yes	Yes	No
U223	Case	40	G/T	T/T	T/C	dG/dG	T/T	C/C	Yes	Yes	Yes	No
U224	Case	37	T/T	T/T	C/C	dG/G	T/T	C/T	No	No	Yes	No
U225	Case	45	G/G	T/T	T/T	dG/dG	T/T	C/C	Yes	No	Yes	No
U226	Case	47	G/G	T/T	C/C	dG/dG	T/T	C/C	Yes	No	Yes	No
U227	Case	30	G/G	T/T	T/T	dG/dG	T/T	C/C	Yes	No	Yes	No
U228	Case	23	G/T	T/T	T/T	dG/dG	T/T	C/T	Yes	Yes	Yes	No
U229	Case	35	G/T	T/T	T/C	dG/G	T/T	C/C	Yes	Yes	Yes	No
U230	Case	34	G/G	T/T	T/C	dG/dG	T/T	C/C	Yes	Yes	Yes	Yes
U231	Case	60	G/G	T/T	T/C	dG/G	T/G	C/C	Yes	Yes	Yes	No
U232	Case	33	G/T	T/T	C/C	dG/dG	T/T	C/T	No	Yes	Yes	Yes
U233	Case	50	NA	NA	T/T	dG/dG	T/T	C/C	Yes	Yes	Yes	No
U234	Case	35	G/G	NA	T/C	dG/dG	NA	C/T	No	Yes	Yes	No
U235	Case	29	G/G	T/T	T/T	dG/dG	T/T	C/T	Yes	No	Yes	No
C1	Control	29	T/T	T/T	T/T	dG/dG	T/T	T/T
C2	Control	24	G/G	T/T	C/C	dG/G	T/T	C/C
C3	Control	28	G/G	T/T	T/C	dG/G	T/T	C/T
C4	Control	28	G/G	T/T	T/C	dG/dG	T/T	C/T
C5	Control	27	G/G	T/T	T/C	dG/G	T/T	C/C
C6	Control	24	G/G	T/T	T/C	dG/dG	T/T	C/T
C7	Control	24	G/G	T/T	T/C	dG/G	T/T	C/T
C8	Control	51	G/G	T/T	C/C	dG/dG	T/T	C/T
C9	Control	25	G/G	T/T	T/C	dG/dG	T/T	T/T
C10	Control	24	G/T	T/T	T/C	dG/dG	T/T	C/C
C11	Control	25	G/G	T/T	T/T	dG/dG	T/T	C/C
C12	Control	25	T/T	T/T	T/T	dG/G	T/T	C/C
C13	Control	25	G/G	T/T	T/T	dG/dG	T/T	C/C
C14	Control	50	G/T	T/T	T/C	dG/G	T/T	C/T
C15	Control	23	G/G	T/T	T/T	dG/dG	T/T	T/T
C16	Control	31	G/G	T/T	T/T	dG/dG	T/T	C/C
C17	Control	20	G/G	T/T	T/T	dG/dG	T/T	C/T
C18	Control	25	G/T	T/T	T/C	dG/G	T/T	C/T
C19	Control	26	G/G	T/T	T/T	dG/G	T/T	C/T
C20	Control	25	G/G	T/T	T/C	dG/G	T/T	C/C
C21	Control	30	G/G	T/T	T/C	dG/G	T/G	C/C
C22	Control	30	G/G	T/T	T/C	dG/dG	T/T	C/T
C23	Control	26	G/G	T/T	T/C	dG/G	T/T	C/T
C24	Control	28	G/G	T/T	T/C	dG/G	T/T	C/C
C25	Control	24	G/G	T/T	T/C	dG/G	T/T	C/T
C26	Control	62	G/G	T/T	T/T	dG/dG	T/T	C/C
C27	Control	46	G/G	T/T	C/C	dG/G	T/G	C/C
C28	Control	40	G/G	T/T	T/C	dG/dG	T/T	C/C
C29	Control	40	G/G	T/T	T/C	dG/dG	T/T	C/T
C30	Control	24	G/G	T/T	T/C	dG/dG	T/T	C/C
C31	Control	20	T/T	T/T	T/T	dG/G	T/T	C/C
C32	Control	29	G/T	T/T	T/T	dG/dG	T/T	C/C
C33	Control	25	G/G	T/T	T/C	dG/G	T/G	C/C
C34	Control	34	G/G	T/T	T/C	dG/dG	T/T	C/C
C35	Control	47	G/G	T/T	T/T	dG/dG	T/T	C/T
C36	Control	25	G/G	T/T	T/T	dG/dG	T/T	C/C
C37	Control	54	G/G	T/T	C/C	dG/dG	T/T	C/T
C38	Control	38	G/G	T/T	T/T	dG/dG	T/T	C/C
C39	Control	25	G/G	T/T	T/T	dG/dG	T/T	C/T
C40	Control	22	G/G	T/T	T/C	dG/dG	T/T	C/C
C41	Control	22	G/G	T/T	T/C	dG/dG	T/T	C/C
C42	Control	24	G/G	T/T	T/C	dG/G	T/T	C/T
C43	Control	23	G/G	T/T	T/T	dG/G	T/G	T/T
C44	Control	26	G/G	T/T	T/C	dG/G	T/T	C/T
C45	Control	27	G/G	T/T	T/C	dG/dG	T/T	C/T
C46	Control	50	G/G	T/T	C/C	dG/dG	T/T	C/T
C47	Control	33	G/G	T/T	C/C	dG/G	T/T	C/C
C48	Control	27	G/T	T/T	T/C	dG/dG	T/G	C/C
C49	Control	24	G/G	T/T	T/C	dG/G	T/T	C/C
C50	Control	27	G/G	T/T	T/C	dG/dG	T/T	C/T
C51	Control	26	G/G	T/T	T/C	dG/dG	T/T	C/C
C52	Control	30	G/G	T/T	T/C	dG/G	G/G	C/C
C53	Control	30	G/G	T/T	T/C	dG/dG	T/T	C/T
C54	Control	29	G/G	T/T	T/C	dG/dG	T/T	C/T
C55	Control	55	G/G	T/T	T/C	dG/G	T/T	C/T
C56	Control	30	G/G	T/T	C/C	dG/dG	T/G	C/C
C57	Control	29	G/G	T/T	C/C	G/G	T/T	C/C
C58	Control	27	G/G	T/T	C/C	dG/G	T/T	C/C
C59	Control	48	G/G	T/T	C/C	dG/G	T/T	C/T
C60	Control	30	G/G	T/T	T/T	dG/dG	T/T	C/C
C61	Control	44	G/G	T/T	T/C	dG/dG	T/T	C/C
C62	Control	42	T/T	T/T	T/T	dG/G	T/T	C/C
C63	Control	46	G/G	T/T	C/C	G/G	G/G	C/T
C64	Control	27	G/G	T/T	C/C	dG/dG	T/T	C/T
C65	Control	21	G/G	T/T	C/C	dG/dG	T/T	T/T
C66	Control	26	G/G	T/T	T/T	dG/G	T/T	C/T
C67	Control	27	G/G	T/T	T/T	dG/G	T/T	C/T
C68	Control	20	T/T	T/T	C/C	dG/G	T/T	C/C
C69	Control	18	G/G	T/T	T/T	dG/G	T/T	C/T
C70	Control	31	T/T	T/T	C/C	dG/dG	T/T	C/T
C71	Control	19	G/G	T/T	T/T	dG/G	T/T	C/T
C72	Control	19	T/T	T/T	C/C	dG/dG	T/T	C/T
C73	Control	22	T/T	T/T	T/T	G/G	T/T	C/C
C74	Control	22	T/T	T/T	C/C	dG/G	T/T	C/T
C75	Control	21	T/T	T/T	C/C	dG/dG	G/G	C/C
C76	Control	25	NA	NA	T/C	dG/dG	T/T	T/T
C77	Control	26	NA	T/T	T/T	dG/G	T/T	C/T
C78	Control	25	G/T	T/T	C/C	dG/dG	T/T	C/T
C79	Control	26	G/T	T/T	T/C	dG/dG	T/T	C/C
C80	Control	25	G/T	T/T	C/C	dG/dG	T/T	C/T
C81	Control	28	G/T	T/T	T/C	G/G	T/G	C/C
C82	Control	28	G/T	T/T	T/C	dG/G	T/T	C/T
C83	Control	25	G/T	T/T	T/C	dG/dG	T/T	C/T
C84	Control	27	G/T	T/T	T/C	dG/G	T/T	C/T
C85	Control	21	G/T	T/T	T/T	dG/G	T/G	C/C
C86	Control	42	G/T	T/T	T/T	dG/dG	G/G	C/T
C87	Control	21	G/T	T/T	C/C	dG/G	T/T	C/T
C88	Control	25	G/T	T/T	T/C	dG/dG	T/T	C/T
C89	Control	24	G/T	T/T	T/C	dG/G	T/G	T/T
C90	Control	27	G/T	T/T	T/C	dG/dG	T/T	C/T
C91	Control	28	G/G	T/T	T/C	dG/G	T/T	C/T
C92	Control	28	G/G	T/T	T/C	dG/dG	T/T	C/T
C93	Control	21	G/T	T/T	T/C	dG/G	T/T	C/T
C94	Control	52	G/T	T/T	T/T	G/G	T/T	C/C
C95	Control	40	G/T	T/T	C/C	dG/dG	T/T	C/T
C96	Control	48	G/T	T/T	T/T	dG/G	G/G	C/T
C97	Control	48	G/T	T/T	C/C	dG/dG	T/T	C/C
C98	Control	38	G/T	T/T	T/T	dG/G	T/T	C/C
C99	Control	39	G/T	T/T	T/T	dG/dG	T/T	T/T
C100	Control	37	NA	NA	NA	NA	NA	NA
C101	Control	41	G/G	T/T	T/C	dG/dG	T/T	C/T
C102	Control	48	G/G	T/T	C/C	dG/dG	T/T	C/T
C103	Control	34	G/T	T/T	T/C	dG/dG	T/T	C/T
C104	Control	38	G/G	T/T	T/C	dG/G	T/T	C/T
C105	Control	53	G/T	T/T	T/C	dG/G	T/T	C/T
C106	Control	34	G/G	T/T	T/C	dG/G	T/G	C/T
C107	Control	22	T/T	T/T	C/C	G/G	T/G	C/T
C108	Control	51	G/G	T/T	C/C	dG/dG	T/T	C/C
C109	Control	29	NA	NA	NA	dG/dG	T/T	NA
C110	Control	40	G/G	T/T	T/C	dG/G	T/T	C/T
C111	Control	42	G/G	T/T	T/C	dG/dG	T/T	C/T
C112	Control	43	G/T	T/T	T/T	dG/G	T/T	C/T
C113	Control	52	G/G	T/T	T/C	dG/dG	T/T	C/T
C114	Control	50	G/G	T/T	C/C	dG/G	T/T	C/T
C115	Control	32	G/G	T/T	T/T	dG/G	T/T	C/T
C116	Control	20	NA	NA	NA	dG/G	T/T	C/T
C117	Control	26	G/G	T/T	T/C	dG/dG	T/T	C/T
C118	Control	23	NA	NA	NA	dG/G	T/G	NA
C119	Control	20	G/G	T/T	T/T	dG/dG	T/T	C/T
C120	Control	60	G/T	T/T	T/C	dG/dG	T/T	T/T
C121	Control	41	G/G	T/T	T/T	dG/dG	T/T	C/T
C122	Control	19	G/G	T/T	T/C	dG/G	T/T	C/T
C123	Control	61	G/T	T/T	T/T	dG/G	T/T	C/T
C124	Control	21	G/T	T/T	C/C	dG/dG	T/T	C/T
C125	Control	38	G/G	T/T	T/C	dG/dG	T/T	C/T
C126	Control	26	G/G	T/T	T/T	dG/G	T/T	C/T
C127	Control	46	G/T	T/T	T/C	dG/G	T/T	C/C
C128	Control	40	G/G	T/T	T/T	dG/dG	T/T	C/T
C129	Control	40	G/T	T/T	T/C	dG/G	G/G	C/T
C130	Control	33	G/G	T/T	T/C	dG/dG	T/T	C/T
C131	Control	40	G/T	T/T	T/T	dG/dG	T/T	C/T
C132	Control	37	G/G	T/T	T/C	dG/G	T/T	C/T
C133	Control	42	G/T	T/T	T/C	dG/G	T/T	C/T
C134	Control	30	G/G	T/T	T/C	dG/G	T/T	C/T
C135	Control	32	G/G	T/T	T/T	dG/dG	T/T	C/T
C136	Control	23	G/T	T/T	C/C	dG/G	T/G	C/T
C137	Control	36	G/G	T/T	T/C	dG/dG	T/T	T/T
C138	Control	49	T/T	T/T	T/T	G/G	T/T	C/C
C139	Control	32	G/G	T/T	T/C	dG/G	T/T	C/T
C140	Control	37	G/T	T/T	T/C	dG/G	T/T	C/C
C141	Control	2	G/T	T/T	T/T	dG/dG	T/T	T/T
C142	Control	62	G/T	T/T	T/T	dG/G	T/T	C/C
C143	Control	40	G/T	T/T	C/C	dG/dG	T/T	C/C
C144	Control	10	G/T	T/T	T/T	dG/G	G/G	C/T
C145	Control	39	G/T	T/T	C/C	dG/dG	T/T	C/T
C146	Control	31	G/T	T/T	T/T	G/G	T/T	C/C
C147	Control	29	G/T	T/T	T/C	dG/G	T/T	C/T
C148	Control	42	G/G	T/T	T/C	dG/dG	T/T	C/T
C149	Control	38	G/G	T/T	T/C	dG/G	T/T	C/T
C150	Control	70	G/T	T/T	T/C	dG/dG	T/T	C/T
C151	Control	40	G/T	T/T	T/C	dG/dG	T/T	C/C
C152	Control	44	G/G	T/T	T/C	dG/dG	T/T	T/T
C153	Control	60	G/G	T/T	C/C	dG/dG	T/T	C/T
C154	Control	36	G/G	T/T	T/C	dG/G	T/T	C/T
C155	Control	40	G/G	T/T	T/C	dG/dG	T/T	C/T
C156	Control	80	NA	NA	NA	NA	T/T	C/C
C157	Control	39	NA	NA	NA	NA	T/T	C/T
C158	Control	30	G/G	T/T	T/C	dG/G	T/T	C/T
C159	Control	45	G/G	T/T	C/C	dG/G	T/T	C/C
C160	Control	66	T/T	T/T	T/T	dG/dG	T/T	T/T
C161	Control	33	G/T	T/T	T/C	dG/G	T/G	T/T
C162	Control	40	G/T	T/T	T/C	dG/dG	T/T	C/T
C163	Control	29	G/T	T/T	C/C	dG/G	T/T	C/T
C164	Control	40	NA	NA	NA	dG/dG	G/G	C/T
C165	Control	40	G/T	T/T	T/T	dG/G	T/G	C/C
C166	Control	45	G/T	T/T	T/C	dG/G	T/T	C/T
C167	Control	50	G/T	T/T	T/C	dG/dG	T/T	C/T
C168	Control	42	G/T	T/T	T/C	dG/G	T/T	C/T
C169	Control	32	G/T	T/T	T/C	G/G	T/G	C/C
C170	Control	42	G/T	T/T	C/C	dG/dG	T/T	C/T
C171	Control	50	G/G	T/T	T/C	dG/G	T/T	C/C
C172	Control	28	G/G	T/T	T/T	dG/G	T/T	C/T
C173	Control	46	G/T	T/T	T/C	dG/G	T/T	C/T
C174	Control	70	G/G	T/T	T/T	dG/dG	T/T	C/T
C175	Control	65	G/G	T/T	T/T	dG/dG	T/T	C/C
C176	Control	52	G/G	T/T	T/T	dG/dG	T/T	T/T
C177	Control	51	NA	NA	NA	NA	NA	NA
C178	Control	40	NA	NA	NA	dG/dG	T/T	C/C
C179	Control	35	T/T	T/T	T/T	dG/G	T/T	C/C
C180	Control	30	G/G	T/T	T/T	dG/dG	T/T	C/C
C181	Control	34	G/T	T/T	T/C	dG/dG	T/T	C/C
C182	Control	45	G/T	T/T	C/C	dG/dG	T/T	C/T
C183	Control	65	G/T	T/T	T/T	dG/G	T/T	C/T
C184	Control	6	G/T	T/T	T/C	dG/dG	T/T	T/T
C185	Control	32	NA	NA	NA	NA	G/G	C/C
C186	Control	39	T/T	T/T	C/C	dG/G	T/T	C/T
C187	Control	47	T/T	T/T	T/T	G/G	T/T	C/C
C188	Control	48	T/T	T/T	C/C	dG/dG	T/T	C/T
C189	Control	41	G/G	T/T	T/T	dG/G	T/T	C/T
C190	Control	39	T/T	T/T	C/C	dG/dG	T/T	C/T
C191	Control	38	G/G	T/T	T/C	dG/dG	T/T	C/C
C192	Control	50	G/G	T/T	T/C	dG/dG	T/T	C/T
C193	Control	42	G/G	T/T	T/C	dG/dG	T/T	C/C
C194	Control	36	G/G	T/T	C/C	dG/G	T/G	C/C
C195	Control	33	G/G	T/T	T/T	dG/dG	T/T	C/C
C196	Control	38	G/G	T/T	T/C	dG/G	T/T	C/T
C197	Control	33	G/G	T/T	T/C	dG/G	T/T	C/C
C198	Control	41	G/G	T/T	T/C	dG/G	T/T	C/T
C199	Control	36	G/G	T/T	T/C	dG/dG	T/T	C/T
C200	Control	38	G/G	T/T	T/C	dG/G	T/G	C/C
C201	Control	33	G/G	T/T	T/T	dG/G	T/T	C/T
C202	Control	39	T/T	T/T	C/C	dG/G	T/T	C/C
C203	Control	34	G/G	T/T	T/T	dG/G	T/T	C/T
C204	Control	39	G/G	T/T	T/T	dG/G	T/T	C/T
C205	Control	42	G/G	T/T	C/C	dG/dG	T/T	T/T
C206	Control	30	G/G	T/T	C/C	dG/dG	T/T	C/T
C207	Control	31	G/G	T/T	C/C	G/G	G/G	C/T
C208	Control	38	T/T	T/T	T/T	dG/G	T/T	C/C
C209	Control	44	G/G	T/T	T/C	dG/dG	T/T	C/C
C210	Control	38	G/G	T/T	T/T	dG/dG	T/T	C/C
C211	Control	33	G/G	T/T	T/C	dG/dG	T/T	C/C
C212	Control	43	G/G	T/T	T/T	dG/dG	T/T	C/T
C213	Control	45	G/G	T/T	T/T	dG/dG	T/T	C/C
C214	Control	31	G/G	T/T	C/C	dG/dG	T/T	C/T
C215	Control	40	G/G	T/T	T/T	dG/dG	T/T	C/C
C216	Control	35	G/G	T/T	T/T	dG/dG	T/T	C/T
C217	Control	30	G/G	T/T	T/C	dG/dG	T/T	C/C
C218	Control	30	G/G	T/T	T/C	dG/G	T/G	C/C
C219	Control	32	G/T	T/T	T/T	dG/dG	T/T	C/C
C220	Control	34	T/T	T/T	T/T	dG/G	T/T	C/C
C221	Control	42	G/G	T/T	C/C	dG/G	T/T	C/T
C222	Control	36	G/G	T/T	C/C	dG/G	T/T	C/C
C223	Control	39	G/G	T/T	C/C	G/G	T/T	C/C
C224	Control	32	G/G	T/T	C/C	dG/dG	T/G	C/C
C225	Control	42	G/G	T/T	T/C	dG/G	T/T	C/T
C226	Control	38	G/G	T/T	T/C	dG/dG	T/T	C/T
C227	Control	30	G/G	T/T	T/C	dG/dG	T/T	C/T
C228	Control	50	G/G	T/T	T/C	dG/G	G/G	C/C
C229	Control	31	G/G	T/T	T/C	dG/dG	T/T	C/C
C230	Control	38	G/G	T/T	T/C	dG/dG	T/T	C/T
C231	Control	25	G/G	T/T	T/C	dG/G	T/T	C/C
C232	Control	23	G/T	T/T	T/C	dG/dG	T/G	C/C
C233	Control	44	G/G	T/T	C/C	dG/G	T/T	C/C
C234	Control	38	G/G	T/T	C/C	dG/dG	T/T	C/T
C235	Control	35	G/G	T/T	T/C	dG/dG	T/T	C/T
C236	Control	62	G/G	T/T	T/C	dG/G	T/T	C/T
C237	Control	32	G/G	T/T	T/T	dG/G	T/G	T/T
C238	Control	28	G/G	T/T	T/C	dG/G	T/T	C/T
C239	Control	32	G/G	T/T	T/C	dG/dG	T/T	C/C
C240	Control	29	G/G	T/T	T/C	dG/G	T/T	C/T
C241	Control	30	G/G	T/T	T/C	dG/dG	T/T	C/C
C242	Control	42	G/G	T/T	T/C	dG/dG	T/T	C/C
C243	Control	32	G/G	T/T	T/T	dG/dG	T/T	C/T
